# Supplementary material for: S-phase Synchronization Facilitates the Early Progression of Induced-Cardiomyocyte Reprogramming through Enhanced Cell-Cycle Exit
Source: Int J Mol Sci. 2018 May 4;19(5):1364. doi: 10.3390/ijms19051364 (PMC5983785; doi:10.3390/ijms19051364)
Supplement: Supplementary file 1 [file ijms-19-01364-s001.zip]

Archive with 3 entries (3 files):
- Movie S1.mp4
- Movie S2.mov
- Supplementary Documents.pdf
